# Supplementary material for: Targeting EDEM protects against ER stress and improves development and survival in C. elegans
Source: PLoS Genet. 2022 Feb 22;18(2):e1010069. doi: 10.1371/journal.pgen.1010069 (PMC8912907; doi:10.1371/journal.pgen.1010069)
Supplement: S3 Table — (XLSX) [file pgen.1010069.s007.xlsx]

## Sheet: Index
Raw numerical data of all the figures.
A. Quantification of Pedem::GFP fluorescence related to Fig 2C
B. RT-PCR data related to Fig 2D and 2E
C. Growth of worms related to Fig 3B and 3E
D. Brood size related to Fig 3C and 3F
E. % Lethality of worms related to Fig 3D and 3G
F. Growth of worms on 2µg/ml tunicamycin related to Fig 3H
G. Quantification of CPL-1* fluorescence in mutants related to Fig 5A and 5C
H. Survival of edem mutant worms upon heat stress related to Fig 5E
I. Growth of edem mutants on 4µg/ml tunicamycin related to Fig 5F
J. Quantification of Pedem::GFP fluorescence related to Fig 6B
K. Quantification of Pedem::GFP in WB related to Fig 6C
L. Survival of worms related to Fig 6D
M. Quantification of Phsp-4::GFP related to Fig 7A-F
N. Quantification of xbp-1 spliced/unspliced ratio related to Fig 7H and 7I
O. Growth of worms on 4µg/ml tunicamycin related to Fig 8A
P. Survival of worms related to Fig 8B
Q. Quantification of PC12C8::GFP fluorescence related to Fig 8C
R. RT-PCR data related to S1A Fig
S. Quantification of Pedem::GFP in WB related to S1B Fig
T. Quantification of CPL-1* related to S2A Fig
U. Quantification of CPL-1* in WB related to S2C Fig
V. RT-PCR data related to S4A Fig
W. Growth of mutant worms upon thapsigargin stress related to S3B Fig
X. Quantification of Phsp-4::GFP related to S3C Fig
Y. Quantification of xbp-1 spliced/unspliced ratio related to S3D Fig
Z. RT-PCR data related to S4B and C Fig

## Sheet: A
Quantification of Pedem::GFP fluorescence related to Fig 2C
	Pedem-1::GFP						Pedem-2::GFP						Pedem-3::GFP
	NS	TM 5mg/ml	TM 25mg/ml	HS	OS		NS	TM 5mg/ml	TM 25mg/ml	HS	OS		NS	TM 5mg/ml	TM 25mg/ml	HS	OS
	2.68652	5.8389	4.04679	4.6569	2.18256		3.22281	1.9996	3.6042	4.4089	4.06483		7.12239	13.6643	16.8073	5.91493	10.054
	2.51745	2.57924	5.75454	5.01697	3.24227		2.91702	2.57113	3.22269	4.50515	4.24409		8.65611	8.06248	11.2192	2.61275	7.20662
	2.59901	3.16638	10.8494	6.38663	3.30136		2.84112	3.49437	3.04606	6.41208	4.03566		6.37536	6.07975	11.5145	9.69691	5.25897
	2.47724	2.67936	9.78345	5.81759	2.23928		2.47686	1.57325	4.39161	5.37503	3.52479		13.0801	11.0621	14.5557	13.8012	9.28937
	2.76489	2.52389	7.30584	5.5497	3.77789		2.98172	3.45746	3.76408	4.54051	4.43468		8.78937	7.01744	39.2396	15.2765	5.62668
	2.68064	4.0299	8.89785	4.78618	2.47342		3.1609	4.13402	20.7286	5.58191	3.23349		11.8636	7.33158	17.1576	10.2473	9.8574
	2.87176	2.65175	10.6954	6.93226	3.10628		3.05762	3.11993	10.9976	4.55517	2.9585		5.61776	12.5892	11.6906	6.49185	6.6865
	2.43689	2.61979	10.1926	5.27603	2.503		3.24411	2.15478	5.45912	6.34368	3.73485		8.35464	9.78462	16.2295	6.39663	9.13004
	2.5216	2.61467	6.14356	5.08246	2.42962		3.97565	3.23304	5.38382	7.24923	3.79614		5.59857	15.4205	12.1507	6.93441	3.14561
	2.94626	3.19961	7.06064	5.55952	2.26274		3.41621	1.53603	4.68493	4.40574	2.76015		8.4647	13.0685	6.94468	5.49477	11.4248
	2.72573	2.73816	6.21306	4.92796	2.13466		3.52494	2.37717	7.22633	5.46161	3.32904		9.36174	7.39318	31.7534	9.728	5.74156
	2.90394	4.28138	5.46487	4.74427	2.42049		3.03778	2.48693	11.7223	6.28684	3.53731		8.7375	8.24774	18.7372	10.6085	5.82992
	2.75196	3.03796	5.34055	5.92144	2.59256		2.9339	3.07863	5.73475	4.14663	3.65959		11.5141	11.8646	13.1067	7.82754	8.10528
	2.58641	3.16587	6.61157	5.78186	2.6363		3.75494	4.35992	4.22085	6.74924	4.20657		5.83695	9.48671	8.15489	6.44578	11.4643
	2.30219	4.75753	6.48655	5.49415	2.24524		3.37516	3.10124	4.83908	5.4041	3.22573		10.8577	9.24857	10.4024	9.4883	8.60246
	2.93757	4.11615	7.64844	5.29453	1.85839		3.51989	3.28715	4.30432	4.65015	4.4211		5.8714	13.1151	10.1738	9.59247	10.9585
	2.35257	2.54496	8.57135	6.04671	2.9674		2.72613	4.11022	7.78029	5.39222	5.82942		6.42239	12.1007	13.3097	7.6185	9.38365
	4.34182	2.46543	7.43962	5.3675	2.80653		2.61268	4.09791	9.02548	6.23583	4.25647		3.03696	10.5964	10.2669	9.95972	10.5584
	2.26579	2.49956	5.07203	5.65054	3.0919		3.23123	2.84241	5.03313	4.90739	2.97654		6.21509	13.9189	4.44131	6.04179	5.33287
	2.98636	6.35155	7.13238	5.50096	3.17953		2.36747	2.83024	5.81558	3.66685	5.41177		6.81375	15.1353	16.3864	11.7507	6.64523
	2.68349	7.9339	6.3209	5.2153	3.55227		2.15206	2.89863	3.41282	4.47137	3.26327		8.54281	16.0741	17.9287	3.50133	12.1134
	2.86356	3.85908	5.89198	4.90509	2.55779		3.16866	2.92583	3.03104	4.80854	4.28726		7.14633	4.97795	37.3302	5.60115	11.4347
	2.7296	6.38101	6.85685	6.2086	2.57924		3.11225	3.17019	5.04114	5.10709	4.75674		9.08923	9.38333	15.8758	5.09973	16.926
	3.13102	4.33834	7.62274	5.86022	3.16638		3.20309	4.43672	4.83433	5.05786	3.61436		8.9155	8.96917	12.0823	9.10261	8.49049
	3.56681	2.68306	3.44399	5.8389	3.05324		2.47117	6.03429	4.89086	5.49149	4.43728		6.5396	8.18115	11.9187	12.857
	2.4183	3.48673	5.96537	5.66777	2.90528		2.46129	5.13579	8.82097	5.01249	3.47999		6.79112	10.2723	18.0248	6.55054
	3.09753	7.7585	8.21318	6.26578	3.38575		2.14691	5.30837	5.9938	5.46181	3.8603		11.8535	23.7611	16.4128	9.44086
	3.90642	2.72846	7.25407	6.19401	3.79102		3.15302	7.43798	4.79319	6.08327	4.31939		6.0313	49.6755	32.5583	11.9083
	2.89879	4.09941	7.07442	6.09572	2.96324		2.96668	6.27304	3.7196	5.89221	5.45804		6.55082	21.0324	44.7183	3.44877
	2.92982	3.47936	10.1036	5.22232	2.47161		3.13952	10.9932	3.50865	5.6478	5.52928		13.0715	31.6446	14.7823	16.2647
	3.45072	4.59736	6.99222	4.00655	2.87772		2.53932	9.57034	3.71739	6.64837	4.67793		8.23016	19.3146	31.3689	3.47598
	3.85901	4.71376	3.189	6.4092	2.52501		2.48853	8.69353	4.86048	5.51952	4.33099		13.2276	15.4605	18.4983	5.38272
	2.92486	4.43267	3.39308	6.14436	2.96464		3.73962	5.61403	5.2008	4.43849	3.67697		4.8381	17.2258	64.4012	2.28407
	3.47127	4.834	3.09535	7.48397	3.37494		3.87065	8.29362	4.57349	5.83709	5.1081		10.1914	24.232	30.123	7.50613
	3.4089	3.07285	4.09134	8.84577	3.21788		3.32357	12.8725	4.10573	4.82024	3.50976		5.44108	12.0119	17.4585	5.09973
	3.47251	3.3731	5.63032	4.68508	2.1414		2.47589	9.90153	4.28105	4.55613	3.92144		18.5322	38.7632	39.5442	9.10261
	2.65828	7.4916	3.471	8.41597	2.8292		2.70227	16.5476	4.04567	3.6949	3.27282		7.46756	10.6081	29.4257	12.857
	2.8095	4.0279	4.8811	6.03949	2.40812		2.69861	11.532	3.82376	4.97621	3.76024		12.1797	10.2567	2.93713	5.97869
	2.96608	6.88906	4.28076	8.59781	2.45346		2.92993	10.069	3.74435	5.89239	4.258		14.0058	14.8114	28.0643	4.87385
	3.97195	8.53501	4.26731	5.58303	2.64501		3.25732	7.83788	3.9264	5.20046	4.27323		10.0771	34.8476	9.85109	4.33047
	3.18636	6.58683	3.87582	7.39487	2.40449		3.26768	8.44924	4.25743	5.48109	3.24425
	2.59576	7.73231	4.72791	9.01946	2.35192		3.77794	3.56599	3.62885	6.10189	3.18852
	3.20476	7.53005	3.10626	6.75737	2.63261		2.98676	7.86836	3.65952	6.94237	3.57167
	3.55226	7.774	4.12099	3.90136	3.23487		2.87996	4.01236	3.23446	9.99134	4.62508
	2.53994	3.7195	4.16441	3.01548	3.32329		3.55946	6.39803	3.54602	10.6343	4.2412
	3.28357	3.07501	3.32535	6.37311	2.56876		3.35783	6.84087	3.44164	10.8745	3.50995
	2.70019	3.11729	3.00552	5.2725	3.06581		3.10989	5.22672	4.13674	4.24685	4.49127
	2.50255	6.90152	3.50319	7.5121	3.14065		3.35842	10.4461	3.74984	3.89481	4.35443

## Sheet: B
RT-PCR data related to Fig 2D
	xbp-1 ratio spliced/unspliced
		NS	TM 5mg/ml	TM 25mg/ml	HS	OS
	exp 1	1	0.85	3.8	6.01	0.75
	exp 2	1	2.338	3.824	5.282	0.872
	exp 3	1	1.748	3.369	5.037	0.733
	exp 4	1	1.04	2.31	3.64	0.9
	mRNA levels:	edem-1						edem-2						edem-3
		NS	TM 5mg/ml	TM 25mg/ml	HS	OS		NS	TM 5mg/ml	TM 25mg/ml	HS	OS		NS	TM 5mg/ml	TM 25mg/ml	HS	OS
	exp 1	1	1.454	1.418	1.446	1.106		1	1.4	1.408	1.559	1.642		1	1.184	1.55	1.055	1.261
	exp 2	1	1.375	1.402	1.346	0.982		1	1.523	1.768	1.532	1.038		1	1.832	2.167	1.451	0.965
	exp 3	1	1.201	1.415	1.304	0.939		1	1.58	1.815	1.502	0.938		1	2.657	2.09	1.345	0.857
	exp 4	1	1.344	2.031	1.898	0.975		1	1.455	1.316	1.393	0.878		1	1.442	1.139	0.911	0.78
B. RT-PCR data related to Fig 2E
	mRNA levels in ire-1(v33) mutants treated or not with TM 25 mg/ml
		edem-1 mRNA			edem-2 mRNA			edem-3 mRNA
		NS	TM 25mg/ml		NS	TM 25mg/ml		NS	TM 25mg/ml
	exp 1	1	1.157		1	0.95		1	1.155
	exp 2	1	0.886		1	1.149		1	1.25
	exp 3	1	1.125		1	0.925		1	0.997

## Sheet: C
Growth of worms at 20 C related to Fig 3B
		WT			edem-1			edem-3			edem-1; edem-3			edem-2			edem-1; edem-2			edem-2; edem-3			edem-TKO			sel-1
		% L4	N		% L4	N		% L4	N		% L4	N		% L4	N		% L4	N		% L4	N		% L4	N		% L4	N
	exp 1	98.03	51		94.2	69		96.15	26		90	36		51.28	78		71.11	45		89.65	58		72.22	36		51.72	29
		90	40		98.03	51		95.83	24		100	54		48	75		98.71	78		79.06	43		70.68	58		40.62	32
		100	48		96	50					91.8	56		59.49	79		61.25	80		65.15	66		93.44	61		95.45	44
	exp 2	100	54		96.96	33		92.5	40		88.05	59		70	30		95.74	47		71.01	69		81.81	44		16.66	72
		100	54		100	14		96	50		90.47	57		81.57	38		88.88	45		49.01	51		63.46	52		11.89	59
		98.07	52		80	15		95.18	83		95	57		82.25	62					65.21	46					40.54	72
	exp 3	100	64		100	43		94.52	73		93.84	61		40.74	54		89.79	49		66.66	54		69.38	49		54.16	72
		100	62		93.65	63		96.77	62		94.91	56		52.85	70		63.51	74		51.06	47		52.94	68		23.33	60
		98.75	80		100	51		96.72	61		93.33	42		67.21	61		49.01	51		75.4	61		70	60		18.33	60
	exp 4	96.87	32		97.36	38		87.75	49		91.83	45		52.08	48		29.78	47		69.76	43		47.61	21		57.14	35
		97.36	38		92.85	42		90.69	43		95.23	40		86.66	48		67.56	37		70.37	54		69.69	33		52.94	34
		92.5	40		97.5	40		68.75	48		94	47		77.08	48		61.36	44		79.54	44		71.42	49		64.28	42
																										52.27	44
Growth of worms at 25 C related to Fig 3E
		WT			edem-1			edem-3			edem-1; edem-3			edem-2			edem-1; edem-2			edem-2; edem-3			edem-TKO			sel-1
		% L4	N		% L4	N		% L4	N		% L4	N		% L4	N		% L4	N		% L4	N		% L4	N		% L4	N
	exp 1	100	40		100	37		90.69	43		70.45	44		44.44	54		44.44	45		30	30		47.36	38		16.21	37
		97.61	42		86.84	38		85.71	49		87.8	41		28.88	45		49.05	53		35.29	34		55.81	43		5.26	38
		100	11		95.12	41		88.57	35		85.1	47		57.14	42		40.38	52		16	50		41.5	53		21.05	38
	exp 2	100	67		82.14	28		69.11	68		61.19	67		16.66	72		42.85	21		18.18	44		32.6	46		22.41	58
		98.55	69		75.75	66		79.36	63		58.62	58		8.06	62		58.06	31		15.78	57		51.21	41		38.09	63
		97.4	77		78.57	42		74.66	75		54.23	59					58.53	41		17.14	35		35.89	39		25	52
	exp 3	92.68	41		62.5	40		70.5	40		72.22	72		61.99	49		86.36	44		62.5	16		57.14	35		72.13	61
		93.75	32		60.71	28		86.95	46		65.38	52		66	50		70.37	27		40	25		67.74	31		65.45	55
		95.34	43		60	40		75.6	41		75	48		44.89	49					75.86	29		62.5	32		50	56
	exp 4	100	74		100	37		91.48	47		86.52	52		29.16	24		12.5	40		15.15	33		32.25	31		70.58	17
		98.18	55		100	47		72	11		93.47	47		50	32		32.14	29		21.73	23		21.73	23		86.36	22
		100	75		100	58		84.84	33		90.9	33		50	6		43.47	23		46	50		26.66	30
	exp 5	97.1	69		100	41		94.11	68		90	90		50.87	57		47.66	107		42.16	83		14.49	69		82.35	68
		97.14	35		100	48		95.89	73		88.67	53		55.76	52		61.72	81		38.29	47		33.82	68		57.97	69
		96.77	62		100	66		94.2	69		94.2	69		66.1	59		21.25	80		41.86	86		40.98	61		62.16	37

## Sheet: D
Brood size at 20 C related to Fig 3C
		WT	edem-1	edem-3	edem-1; edem-3	edem-2	edem-1; edem-2	edem-2; edem-3	edem-TKO	sel-1
		302	352	212	336	259	242	204	152	221
		326	338	393	295	267	227	133	208	235
		341	357	309	274	249	92	165	160	262
		290	219	355	275	226	259	123	200	232
		292	289	350	235	188	136	111	175	374
		303	253	338	267	136	184	175	198	265
		316	276	313	275	234	152	198	237	335
		345	285	281	242	136	106	138	177	278
		333	222	271	254	112	188	171	221	306
		363	229	287	286	178	127	204	224	256
Brood size at 25 C related to Fig 3F
		WT	edem-1	edem-3	edem-1; edem-3	edem-2	edem-1; edem-2	edem-2; edem-3	edem-TKO	sel-1
		292	183	256	112	36	47	118	76	160
		273	244	234	143	29	10	122	53	175
		263	193	153	136	5	36	66	28	165
		233	238	124	112	30	29	99	35	45
		256	230	115	139	62	91	86	72	86
		177	159	176	135	226	138	75	80	49
		159	194	172	117	96	130	67	70	62
		164	214	191	134	148	36	30	88	44
		191	107	158	113	101	2	20	80	31
		163	138	78	128	151	66	43	26	51
		168	107	126	182	172	46	40	32	131
		162	98	85	180	97	126	48	75	105
		141	121	93	168	117	132	74		106
						66	81
						73	44
						93	28

## Sheet: E
% Lethality of worms related to Fig 3D
	% Lethality at 20 degree C
		WT			edem-1			edem-3			edem-1; edem-3			edem-2			edem-1; edem-2			edem-2; edem-3			edem-TKO			sel-1
		%	N		%	N		%	N		%	N		%	N		%	N		%	N		%	N		%	N
		0	302		1.42	352		2.82	212		1.78	336		1.54	259		1.23	242		2.45	204		5.92	152		0.9	221
		0	326		0	338		1.01	393		2.03	295		5.99	267		4.84	227		1.5	133		1.92	208		0.85	235
		0.58	341		2.24	357		1.61	309		4.74	274		2.4	249		0	92		3.03	165		6.25	160		0.76	262
		0.34	290		10.04	219		1.69	355		2.18	275		2.65	226		4.63	259		13.82	123		6.5	200		2.13	232
		1.71	292		2.76	289		8.57	350		5.95	235		5.85	188		2.2	136		12.61	111		9.71	175		1.87	374
		0.33	303		4.34	253		6.21	338		3.74	267		8.08	136		3.26	184		9.14	175		7.57	198		0.37	265
		0.94	316		5.79	276		6.7	313		2.9	275		8.54	234		5.92	152		3.53	198		3.37	237		0.29	335
		0	345		5.96	285		4.55	281		1.65	242		5.88	136		2.83	106		16.66	138		3.38	177		1.08	278
		0.3	333		1.35	222		5.9	271		5.5	254		7.14	112		3.19	188		1.16	171		0.9	221		0.65	306
		0.27	363		2.59	193		2.43	287		4.54	286		12.35	178		3.93	127		3.43	204		2.23	224		1.17	256
% Lethality of worms related to Fig 3G
	% Lethality at 25 degree C
		WT			edem-1			edem-3			edem-1; edem-3			edem-2			edem-1; edem-2			edem-2; edem-3			edem-TKO			sel-1
		%	N		%	N		%	N		%	N		%	N		%	N		%	N		%	N		%	N
		2.39	292		7.1	183		7.03	256		3.57	112		16.66	36		8.51	47		11.86	118		11.84	76		6.87	160
		2.19	273		3.27	244		7.26	234		4.19	143		10.34	29		50	10		17.21	122		16.98	53		1.71	175
		0.76	263		8.8	193		8.49	153		2.94	136		0	5		8.33	36		24.24	66		14.28	28		3.03	165
		3	233		4.2	238		9.67	124		8.92	112		16.66	30		20.68	29		36.36	99		51.42	35		11.11	45
		1.17	256		5.65	230		20.86	115		6.47	139		25.8	62		3.29	91		16.27	86		12.5	72		9.3	86
		2.82	177		1.88	159		7.95	176		5.92	135		7.96	226		3.62	138		10.66	75		15	80		12.24	49
		1.88	159		1.54	194		4.06	172		4.27	117		19.79	96		3.84	130		14.92	67		15.71	70		16.12	62
		0.6	164		2.33	214		4.71	191		13.43	134		12.83	148		0	36		46.66	30		18.18	88		4.54	44
		4.71	191		8.41	107		9.49	158		9.73	113		10.86	101		50	2		34	20		26.25	80		16.12	31
		0.61	163		5.07	138		10.25	78		12.5	128		9.27	151		4.54	66		20.93	43		26.92	26		11.76	51
		4.76	168		26.16	107		7.93	126		7.69	182		20.34	172		8.69	46		47.5	40		9.37	32		3.05	131
		1.23	162		10.2	98		3.52	85		6.66	180		9.27	97		24.6	126		16.66	48		5.33	75		3.08	105
		1.41	141		18.18	121		16.12	93		4.76	168		16.23	117		7.57	132		4.05	74					3.77	106
														6.06	66		27.16	81
														46.57	73		34.09	44
														19.35	93		10.71	28

## Sheet: F
Growth of worms on 2µg/ml tunicamycin related to Fig 3H
	WT			edem-1			edem-3			edem-1; edem-3			edem-2			edem-1; edem-2			edem-2; edem-3			edem-TKO			kifunensine			sel-1
	% L4	N		% L4	N		% L4	N		% L4	N		% L4	N		% L4	N		% L4	N		% L4	N		% L4	N		% L4	N
exp 1	95.34	43		100	26		100	33		95	40		58.06	31		73.68	38		68.18	66		70.9	55		81.81	88		66.66	66
	93.33	45		86.36	22		93.02	43		94.44	36		54.05	37		42.85	28		74.19	62		59.61	52		84.09	88		28.57	63
	96.55	29		92.59	54		100	31		89.65	29		56.18	44		73.91	46		71.05	76		63.04	46		83.5	97		31.91	47
exp 2	85.71	49		86.04	43		90.76	65		96.29	81		39.65	58		46.29	54		88.37	43		63.15	38		76.62	77		69.69	33
	95.52	67		94.87	39		89.28	56		98.78	82		28.26	46		75.6	41		76.92	39		43.75	16		67.77	90		33.33	42
	88.23	68		91.17	34		98.66	75		98.82	85		52.63	38		52.38	42		56.25	32		25	28		61.76	68		69.23	26
exp 3	77.5	40		86.48	74		95.34	43		96.42	28		75	36		48.71	39		76.08	46		42.85	28		62.06	29		59.45	37
	82.97	47		86.15	65		89.13	46		94.87	39		77.08	48		42.5	40		72.72	44		86.04	43		55	20		70.45	44
	86.36	44		92.95	71		92.59	54		90.32	93		68.08	47		65.11	43		47.36	38		60	30		42.3	26		39.53	43
exp 4	89.09	55		73.91	69		80.64	62		100	58		48.33	60		68.42	38		74	49		79.16	48		87.36	95		70.14	67
	94.33	53		76.56	64		84.7	85		96.66	60		55.55	36		72.72	44		86.15	65		90.24	41		79.16	72		82.85	70
	98	50		86.11	72		69.84	63		81.94	72		38.18	55		66.66	24		69.33	74		80.55	36		97	70		78.08	73

## Sheet: G
Quantification of CPL-1* fluorescence in mutants related to Fig 5A and 5C
WT	edem-1	edem-3	edem-1; edem-3	edem-2	edem-1; edem-2	edem-2; edem-3	edem-TKO	kifunensine	sel-1	edem-1; EDEM-1	edem-1; EDEM-2	edem-2; EDEM-2	edem-2; EDEM-1
0.772317	7.99785	1.7499	7.06157	7.26131	6.0098	5.86476	3.94797	3.49818	9.81216	1.13372	2.81507	2.10001	1.86057
1.21265	5.08195	1.88228	6.96155	7.97193	7.06931	2.57162	1.77024	4.32567	9.67211	1.78256	6.30685	2.61501	2.68944
0.770886	7.57184	1.65263	3.61345	6.06807	6.93427	2.90582	2.87613	2.92089	14.6466	0.987296	2.92786	2.41043	3.05012
0.956147	4.0073	1.41494	1.31485	4.25986	6.37287	6.94113	2.46137	4.72666	3.64584	1.11016	3.89904	2.78519	3.05407
1.26331	5.55121	0.921331	3.36744	6.0631	8.83074	5.10982	6.43967	2.60223	9.81127	1.20705	3.58684	2.06226	3.76944
0.706949	7.46602	0.697026	6.54076	5.2742	7.30326	5.36559	4.23634	0.662693	10.1691	1.14226	2.78593	2.27016	1.50304
0.699138	10.4663	1.63669	4.773	4.46013	6.25769	3.19369	4.26035	6.8587	12.0987	1.14424	3.29613	2.93101	2.97966
0.328522	4.01351	1.3832	4.85188	3.25963	6.8507	4.12559	3.31679	2.61802	11.1063	0.849531	5.5355	3.55284	3.35287
0.429428	3.16552	2.21231	7.2932	4.39994	9.5161	4.30212	2.89636	7.0746	11.2484	0.781133	5.78285	4.48315	3.53836
0.445734	3.82498	1.25216	5.06923	4.24652	8.16384	2.35672	2.20954	5.77153	12.2825	1.25005	4.86801	5.33879	1.73046
0.386923	7.3408	2.30123	7.99295	4.71702	5.43464	3.46841	3.42452	5.35678	7.83504	0.996072	4.53864	3.86881	2.01061
0.441238	7.63218	0.572381	3.81915	6.0599	9.5015	3.41867	2.88308	4.63605	8.76943	0.559903	3.60364	4.54647	3.52272
0.594581	7.34018	1.17412	3.7221	4.474	6.05232	3.1201	2.49317	4.64781	9.20448	0.894721	5.70676	3.05375	2.95398
0.711712	7.88271	3.10992	3.75544	7.43941	6.95925	4.469	2.48427	4.97546	9.97996	0.474551	3.00917	3.55813	1.94118
0.254733	4.36323	0.935979	3.69561	4.96424	11.9354	7.12223	3.13857	3.35885	4.79463	0.928329	5.22359	2.98245	1.35038
0.561564	5.4504	0.935979	5.0943	5.17777	7.06197	6.36629	6.63589	4.69437	6.83851	0.842502	3.07503	5.88398	3.42251
0.577341	4.55142	0.938559	5.41395	6.7665	4.08338	2.20978	5.27533	7.7808	7.06826	0.824024	4.11158	2.67687	1.47118
0.28455	4.35422	1.40158	4.88482	4.79584	5.19975	4.58849	3.23927	2.10696	8.9759	1.14494	4.66578	1.78643	1.85406
0.435845	5.0761	3.31336	6.98042	3.99534	9.94043	6.87029	2.46949	2.54981	10.3802	1.15031	2.41184	3.06472	2.99508
0.685413	6.59246	1.15095	5.39951	4.40957	4.52801	4.48955	2.8433	2.70775	6.62792	0.829569	2.14156	3.09368	3.1507
0.567737	8.40642	2.73211	5.00451	6.77767	7.79102	1.32956	3.89054	3.69054	8.53834	1.0672	2.66727	5.76661	5.62531
0.436884	6.88611	0.912772	3.81969	4.86768	7.8262	4.71176	3.07846	2.61604	10.6601	0.997828	3.04378	3.39179	1.93139
0.631274	7.45147	0.617761	5.29879	4.82811	6.80885	6.07697	2.55413	3.75475	8.14757	1.24225	2.18969	4.05561	2.25229
0.843512	6.25894	0.617761	2.63791	11.9034	3.88166	4.05581	2.42517	2.10472	12.5356	0.801785	2.02254	3.46689	3.30366
0.741912	3.63512	3.04103	4.19894	4.59541	5.56829	4.51779	2.89319	4.35798	9.55961	0.621948	2.37759	3.77884	2.64007
0.818761	5.50525	1.36349	4.61672	3.43105	5.21892	1.16353	3.46246	4.73556	8.70716	0.46171		2.28263
0.731532	4.39325	0.89438	3.98627	4.66219	4.71073	2.38834	3.06672	3.44435	21.4647	1.1969		1.92647
0.434634	5.25333	1.54769	2.1587	7.62358	6.25906	1.86332	3.50561	1.62644	13.6844	1.97634		3.29943
0.961357	6.53164	1.14558	5.90966	6.78839	5.23412	2.47224	6.29187	3.58663	6.53637	1.2776		2.8729
1.02934	5.1698	1.62989	2.05871	4.16465	5.46218		4.41507	1.15528	10.5431	1.1568		2.45104
0.557937	7.13212	0.75256	3.56401	9.45135	6.19792		2.57146	1.46729	19.0337	0.654015		2.08011
0.482509	12.6601	0.590695	3.23503	8.40393	7.7022		2.22504	2.52816	8.25026	0.484059		2.80705
0.913024	5.43371	0.934166	4.41142	4.30196	3.20536		2.69678	2.28086	7.37355	0.910353		1.78736
0.9724	7.28376	0.846259	5.31281	5.73148	5.19426		2.23828	2.53296	5.91612	0.81034		3.27281
1.15314	7.96919	0.887749	4.28669	4.31919	7.81106		4.00726	2.84947	14.3036	0.835323		2.10743
0.427747	7.79938	1.50606	4.11776	6.78491	6.53711		2.44878	3.73178	7.54793	1.55905		3.00116
0.424865	4.64475	1.49372	7.54761	9.38261	5.38902		4.42891	1.70927		1.46214		4.57282
										1.86644		2.92717

## Sheet: H
Survival of edem mutant worms upon heat stress related to Fig 5E
	WT			edem-1			edem-3			edem-1; edem-3			edem-2			edem-1; edem-2			edem-2; edem-3			edem-TKO			kifunensine			sel-1
	% alive	N		% alive	N		% alive	N		% alive	N		% alive	N		% alive	N		% alive	N		% alive	N		% alive	N		% alive	N
exp 1	51.78	56		30.43	23		10.41	48		7.4	27		57.44	47		67.16	67		78.57	42		71.42	35		50.94	53		22.5	40
	48.21	56		7.69	13		15.21	46		8.69	23		50	64		71.69	53		52.38	42		70	30		75	44		26.66	60
	36.76	68		28	25		37.5	64		12.5	16		57.89	57		16.17	68		70.83	24		69.44	36		58.33	48		29.82	57
Avr	45.5833			22.04			21.04			9.53			55.11			51.6733			67.26			70.2867			61.4233			26.3267
exp 2	31.81	44		16.66	96		3.84	26		20	85		58.92	56		64.4	59		61.36	44		70.27	37		56.52	115		55.69	79
	13.88	72		22.42	107		40.54	37		19.04	84		51.72	58		68.08	47		58.33	24		70.21	47		43.83	146		32.94	85
	22.44	49		9.33	75		22.22	27		27.65	94		50	62		75	44		54.83	31		65.78	38		35.53	197		39.74	78
Avr	22.71			16.1367			22.2			22.23			53.5467			69.16			58.1733			68.7533			45.2933			42.79
exp 3	45.23	42		12.76	47		11.42	70		31.85	113		67.79	59		51.85	27		75	36		73.17	82		74.13	58		29.54	44
	32.5	40		55	40		5.79	69		18.09	105		56.66	60		64.28	28		68.42	38		57.69	130		81.66	60		23.07	26
	41.02	39		23.95	96		0	48		18.04	124		71.28	101		52	25		63.63	22		58.82	119		70.9	55		25	52
Avr	39.5833			30.57			5.73667			22.66			65.2433			56.0433			69.0167			63.2267			75.5633			25.87
exp 4	16.66	30		0	57		32	50		48.38	31		78.18	55		72.72	44		61.31	137		70	40		81.25	64		12.5	56
	29.41	51		36.2	58		45	60		57.14	21		78.26	46		82	50		61.66	120		51.72	29		78.37	37		11.76	68
	34.61	26		3.44	87		41.5	53		47.91	48		76.19	63		68.33	60		57.42	101		87.09	31					26.53	49
Avr	26.8933			13.2133			39.5			51.1433			77.5433			74.35			60.13			69.6033			79.81			16.93
Total N		573			724			598			771			728			572			661			654			877			694

## Sheet: I
Growth of edem mutants on 4µg/ml tunicamycin related to Fig 5F
	WT			edem-1			edem-3			edem-1; edem-3			edem-2			edem-1; edem-2			edem-2; edem-3			edem-TKO			kifunensine			sel-1
	% L4	N		% L4	N		% L4	N		% L4	N		% L4	N		% L4	N		% L4	N		% L4	N		% L4	N		% L4	N
exp 1	14.42	104		4.76	63		55.55	36		63.41	82		8.82	34		3.75	80		10.9	55		62.5	80		21.56	51		22.97	74
	9.8	102		5.55	72		58.53	41		62.62	99		23.07	13		10.25	78		27.77	72		47.22	72		25.71	35		15.15	66
	20.73	82		12.34	73		52.45	61		43.47	69		5.71	35		3.4	88		7.5	40		62.5	48		27.5	40		16.09	87
Avr	14.9833			7.55			55.51			56.5			12.5333			5.8			15.39			57.4067			24.9233			18.07
exp 2	2.94	68		12.28	57		30.23	43		35.21	71		1.66	60		8.51	47		11.62	43		21.15	52		47.05	85		39.65	58
	11.47	61		4.76	42		22.91	48		26.02	73		1.56	64		2.04	49		4.41	68		25	52		53.84	104		0	28
	7.35	68		13.33	45		18.6	43		17.64	68		1.44	69		2.7	37		13.46	52		29.41	34		50	78		16.32	49
Avr	7.25333			10.1233			23.9133			26.29			1.55333			4.41667			9.83			25.1867			50.2967			18.6567
exp 3	3.12	32		0	25		47.05	51		16.66	36		8.33	36		0	31		19.23	52		14.7	34		79.03	124		23.52	51
	5	40		4.54	22		60.41	48		6.06	33		15	20		0	34		15.78	38		44.44	27		68.18	132		6.25	32
	5.55	36		13.33	15		66.66	54		12.5	32		3.22	31		0	45		16.9	71		20	20		66.42	140		21.42	14
Avr	4.55667			5.95667			58.04			11.74			8.85			0			17.3033			26.38			71.21			17.0633
exp 4	1.72	58		26	50		81.08	37		40	50		3.5	57		64.4	59		28.94	38		9.25	54		87.09	62		5.4	37
	1.92	52		0	54		57.14	49		66.66	63		4.65	43		53.44	58		12.72	55		18	50		90.66	75		0	35
	3.33	60		12.72	55		69.23	39		47.72	44		2.63	38		80	55		26.82	41		42.85	63		81.48	54		18.75	32
Avr	2.32333			12.9067			69.15			51.46			3.59333			65.9467			22.8267			23.3667			86.41			8.05
exp 5	12.19	41		32.25	61		50	38		63.63	55		16.32	49		21.95	41		32.5	40		42.5	40		20	50		1.75	57
	22.72	22		29.46	41		65.51	29		70	70		5.76	52		16.12	31		45.45	44		42.85	49		35	40		8.62	58
	20.33	59		46.51	43		78.72	47		67.24	58		20.83	72		17.94	39		35.29	51		24.24	33		28.57	35		23.52	51
Avr	18.4133			36.0733			64.7433			66.9567			14.3033			18.67			37.7467			36.53			27.8567			11.2967
exp 6	7.69	39		12.82	39		37.14	70		28.57	42		2.77	36		62.85	35		51.28	39		32.42	37		19.51	41		83.05	59
	15.78	38		19.04	42		43.63	55		27.02	37		2.7	37		26.47	34		45.16	31		41.02	39		24.32	37		53.57	56
	5.12	38		16.66	42		44.23	52		40	40		3.12	32		18.51	27		48.93	47		24.39	41		11.76	51		60.37	53
Avr	9.53			16.1733			41.6667			31.8633			2.86333			35.9433			48.4567			32.61			18.53			65.6633
Total N		1000			841			841			1022			778			868			877			825			1234			897

[truncated: 17 more sheets: J, K, L, M, N, O, P, Q, R, S, T, U, V, W, X, Y, Z]
